# Supplementary material for: Discovery of a new species of the Hypoxylon rubiginosum complex from Iran and antagonistic activities of Hypoxylon spp. against the Ash Dieback pathogen, Hymenoscyphus fraxineus, in dual culture
Source: MycoKeys. 2020 Apr 24;66:105–33. doi: 10.3897/mycokeys.66.50946 (PMC7195382; doi:10.3897/mycokeys.66.50946)
Supplement: XML Treatment for Hypoxylon guilanense [file mycokeys.66.50946-treatment1.xml]

<!DOCTYPE tp:taxon-treatment
  PUBLIC "-//TaxonX//DTD Taxonomic Treatment Publishing DTD v0 20100105//EN" "tax-treatment-NSO.dtd">
<tp:taxon-treatment xmlns:tp="http://www.plazi.org/taxpub"><tp:treatment-meta><kwd-group><label>Taxon classification</label><kwd><named-content xmlns:xlink="http://www.w3.org/1999/xlink" content-type="kingdom">Fungi</named-content></kwd><kwd><named-content xmlns:xlink="http://www.w3.org/1999/xlink" content-type="order">Xylariales</named-content></kwd><kwd><named-content xmlns:xlink="http://www.w3.org/1999/xlink" content-type="family">Xylariaceae</named-content></kwd></kwd-group><mixed-citation publication-type="journal"><person-group><name><surname>Pourmoghaddam</surname><given-names>Mohammad Javad</given-names></name><name><surname>Lambert</surname><given-names>Christopher</given-names></name><name><surname>Surup</surname><given-names>Frank</given-names></name><name><surname>Khodaparast</surname><given-names>Seyed Akbar</given-names></name><name><surname>Krisai-Greilhuber</surname><given-names>Irmgard</given-names></name><name><surname>Voglmayr</surname><given-names>Hermann</given-names></name><name><surname>Stadler</surname><given-names>Marc</given-names></name></person-group><article-title>Discovery of a new species of the <italic><tp:taxon-name><tp:taxon-name-part taxon-name-part-type="genus" reg="Hypoxylon">Hypoxylon</tp:taxon-name-part> <tp:taxon-name-part taxon-name-part-type="species" reg="rubiginosum">rubiginosum</tp:taxon-name-part></tp:taxon-name></italic> complex from Iran and antagonistic activities of <italic><tp:taxon-name><tp:taxon-name-part taxon-name-part-type="genus" reg="Hypoxylon">Hypoxylon</tp:taxon-name-part></tp:taxon-name></italic> spp. against the Ash Dieback pathogen, <italic><tp:taxon-name><tp:taxon-name-part taxon-name-part-type="genus" reg="Hymenoscyphus">Hymenoscyphus</tp:taxon-name-part> <tp:taxon-name-part taxon-name-part-type="species" reg="fraxineus">fraxineus</tp:taxon-name-part></tp:taxon-name></italic>, in dual culture</article-title><source>MycoKeys</source><day>24</day><month>4</month><year>2020</year><volume>66</volume><fpage>105</fpage><lpage>133</lpage><pub-id pub-id-type="doi">10.3897/mycokeys.66.50946</pub-id></mixed-citation></tp:treatment-meta><tp:nomenclature><tp:taxon-name><object-id xmlns:xlink="http://www.w3.org/1999/xlink" content-type="arpha" xlink:type="simple">5346E2F6-0AB3-5004-8BE0-A23F251504B6</object-id>
              <tp:taxon-name-part taxon-name-part-type="genus" reg="Hypoxylon">Hypoxylon</tp:taxon-name-part>
              <tp:taxon-name-part taxon-name-part-type="species" reg="guilanense">guilanense</tp:taxon-name-part>
              <object-id xmlns:xlink="http://www.w3.org/1999/xlink" content-type="mycobank" xlink:type="simple">834521</object-id>
            </tp:taxon-name><tp:taxon-authority>Pourmoghaddam &amp; C. Lambert</tp:taxon-authority><tp:taxon-status xmlns:xlink="http://www.w3.org/1999/xlink" xlink:type="simple">sp. nov.</tp:taxon-status><xref ref-type="fig" rid="F2">Fig. 2</xref></tp:nomenclature><tp:treatment-sec sec-type="Holotype" id="SECID0EBJCI"><title>Holotype.</title><p>Iran, Guilan Province, Rasht County, Saravan forest, <named-content xmlns:xlink="http://www.w3.org/1999/xlink" content-type="dwc:verbatimCoordinates" xlink:type="simple"><named-content content-type="geo-json" specific-use="{&#34;type&#34;:&#34;Point&#34;,&#34;coordinates&#34;:[49.636944,37.073889]}" id="NCID0EKJCI" xlink:type="simple">37°04'26"N, 49°38'13"E</named-content></named-content>, 183 m elev., on fallen branch of <italic><tp:taxon-name><tp:taxon-name-part taxon-name-part-type="genus" reg="Quercus">Quercus</tp:taxon-name-part> <tp:taxon-name-part taxon-name-part-type="species" reg="castaneifolia">castaneifolia</tp:taxon-name-part></tp:taxon-name></italic>, 9 Apr 2015, M.J. Pourmoghaddam. (<abbrev xmlns:xlink="http://www.w3.org/1999/xlink" content-type="institution" xlink:title="University of Guilan, Guilan, Iran" id="ABBRID0E1JCI" xlink:type="simple">GUM</abbrev> 989; ex-holotype culture <abbrev xmlns:xlink="http://www.w3.org/1999/xlink" content-type="institution" xlink:title="Louvain, Belgium" id="ABBRID0E6JCI" xlink:type="simple">MUCL</abbrev> 57726).</p></tp:treatment-sec><tp:treatment-sec sec-type="etymology" id="SECID0EEKCI"><title>Etymology.</title><p>Guilanense, refers to its origin in Guilan province, Iran.</p></tp:treatment-sec><tp:treatment-sec sec-type="Teleomorph" id="SECID0EJKCI"><title>Teleomorph.</title><p>Stromata superficial, hemispherical to pulvinate, up to 2 cm long × 0.1–0.7 cm wide, with conspicuous perithecial mounds, surface Sienna (8), Umber (9) to Buff (45); Scarlet (5) to Orange (7) granules beneath the surface and between the perithecia, with Orange (7) <abbrev xmlns:xlink="http://www.w3.org/1999/xlink" xlink:title="potassium hydroxide" id="ABBRID0EPKCI" xlink:type="simple">KOH</abbrev>-extractable pigments. Perithecia spherical to obovoid, 0.33–0.66 high × 0.3–0.55 mm wide. Ostioles umbilicate, inconspicuous. Asci not seen. Ascospores smooth, unicellular, brown to dark brown, ellipsoid, inequilateral with narrowly rounded ends, 12–15 × 5–6 µm, with straight germ slit spore-length on convex side; perispore dehiscent in 10% <abbrev xmlns:xlink="http://www.w3.org/1999/xlink" xlink:title="potassium hydroxide" id="ABBRID0ETKCI" xlink:type="simple">KOH</abbrev>, conspicuous coil-like ornamentation in <abbrev xmlns:xlink="http://www.w3.org/1999/xlink" xlink:title="scanning electron microscope" id="ABBRID0EXKCI" xlink:type="simple">SEM</abbrev>; epispore smooth.</p></tp:treatment-sec><tp:treatment-sec sec-type="Cultures and anamorph" id="SECID0E2KCI"><title>Cultures and anamorph.</title><p>Colonies on <abbrev xmlns:xlink="http://www.w3.org/1999/xlink" xlink:title="Oatmeal Agar" id="ABBRID0EBLCI" xlink:type="simple">OA</abbrev> covering a 9 cm Petri dish in 4 wk, at first white, becoming Buff (45), cottony, slightly zonate with diffuse margins; finally, becoming Honey (64). Anamorph not produced in culture.</p></tp:treatment-sec><tp:treatment-sec sec-type="Secondary metabolites" id="SECID0EFLCI"><title>Secondary metabolites.</title><p>Orsellinic acid, rubiginosin A and an unknown isomer thereof, as well as mitorubrinol acetate as prevailing stromatal components; cultures produce yet unidentified compounds on barley-malt agar.</p></tp:treatment-sec><tp:treatment-sec sec-type="notes" id="SECID0EKLCI"><title>Notes.</title><p>The description of this taxon is based on a single specimen, which shows the salient features of the teleomorph and can be discriminated easily from all previously described species of the <italic><tp:taxon-name><tp:taxon-name-part taxon-name-part-type="genus" reg="Hypoxylon">H.</tp:taxon-name-part> <tp:taxon-name-part taxon-name-part-type="species" reg="rubiginosum">rubiginosum</tp:taxon-name-part></tp:taxon-name></italic> complex. The stromata of the holotype specimen differ from <italic><tp:taxon-name><tp:taxon-name-part taxon-name-part-type="genus" reg="Hypoxylon">H.</tp:taxon-name-part> <tp:taxon-name-part taxon-name-part-type="species" reg="texense">texense</tp:taxon-name-part></tp:taxon-name></italic> (i.e. the closest relative in the phylogeny), in having stromata with hemispherical to pulvinate shape, Orange (7) <abbrev xmlns:xlink="http://www.w3.org/1999/xlink" xlink:title="potassium hydroxide" id="ABBRID0EGMCI" xlink:type="simple">KOH</abbrev>-extractable pigments and larger ascospores [12–15 × 5–6 vs. 9.1–10.8 (–11.5) × (4.0–) 4.5–5.4 (–5.7) μm with straight germ slit.</p><p><italic><tp:taxon-name><tp:taxon-name-part taxon-name-part-type="genus" reg="Hypoxylon">Hypoxylon</tp:taxon-name-part> <tp:taxon-name-part taxon-name-part-type="species" reg="guilanense">guilanense</tp:taxon-name-part></tp:taxon-name></italic> can also be easily differentiated from <italic><tp:taxon-name><tp:taxon-name-part taxon-name-part-type="genus" reg="Hypoxylon">H.</tp:taxon-name-part> <tp:taxon-name-part taxon-name-part-type="species" reg="rubiginosum">rubiginosum</tp:taxon-name-part></tp:taxon-name></italic><italic>sensu stricto</italic> and <italic><tp:taxon-name><tp:taxon-name-part taxon-name-part-type="genus" reg="Hypoxylon">H.</tp:taxon-name-part> <tp:taxon-name-part taxon-name-part-type="species" reg="petriniae">petriniae</tp:taxon-name-part></tp:taxon-name></italic> in the peculiar stromatal shape and it also has larger ascospores. <italic><tp:taxon-name><tp:taxon-name-part taxon-name-part-type="genus" reg="Hypoxylon">H.</tp:taxon-name-part> <tp:taxon-name-part taxon-name-part-type="species" reg="cercidicola">cercidicola</tp:taxon-name-part></tp:taxon-name></italic> differs from <italic><tp:taxon-name><tp:taxon-name-part taxon-name-part-type="genus" reg="Hypoxylon">H.</tp:taxon-name-part> <tp:taxon-name-part taxon-name-part-type="species" reg="guilanense">guilanense</tp:taxon-name-part></tp:taxon-name></italic> in having erumpent stromata with discoid shape and smaller ascospores [(9–) 9.5–12 × 5–6 μm)] with straight to slightly sigmoid germ slit. Table <xref ref-type="table" rid="T2">2</xref> compares morphological characters of some other taxa that may be confused with <italic><tp:taxon-name><tp:taxon-name-part taxon-name-part-type="genus" reg="Hypoxylon">H.</tp:taxon-name-part> <tp:taxon-name-part taxon-name-part-type="species" reg="guilanense">guilanense</tp:taxon-name-part></tp:taxon-name></italic>.</p><fig id="F2" position="float" orientation="portrait"><object-id xmlns:xlink="http://www.w3.org/1999/xlink" content-type="doi" xlink:type="simple">10.3897/mycokeys.65.50946.figure2</object-id><object-id xmlns:xlink="http://www.w3.org/1999/xlink" content-type="arpha" xlink:type="simple">3C970D80-3601-5758-927E-D315440F2636</object-id><label>Figure 2.</label><caption><p><italic><tp:taxon-name><tp:taxon-name-part taxon-name-part-type="genus" reg="Hypoxylon">Hypoxylon</tp:taxon-name-part> <tp:taxon-name-part taxon-name-part-type="species" reg="guilanense">guilanense</tp:taxon-name-part></tp:taxon-name></italic> (Holotype <abbrev xmlns:xlink="http://www.w3.org/1999/xlink" content-type="institution" xlink:title="University of Guilan, Guilan, Iran" id="ABBRID0EHPCI" xlink:type="simple">GUM</abbrev> 989) <bold>A</bold> stromatal habit <bold>B</bold> close-up view of stromatal surface, with stromatal pigments in 10% <abbrev xmlns:xlink="http://www.w3.org/1999/xlink" xlink:title="potassium hydroxide" id="ABBRID0EQPCI" xlink:type="simple">KOH</abbrev><bold>C, H, I</bold> ascospores in water, with germ-slits <bold>D, E</bold> ascospores in 10% <abbrev xmlns:xlink="http://www.w3.org/1999/xlink" xlink:title="potassium hydroxide" id="ABBRID0EYPCI" xlink:type="simple">KOH</abbrev> with dehiscent perispore <bold>F, G</bold> ascospore under <abbrev xmlns:xlink="http://www.w3.org/1999/xlink" xlink:title="scanning electron microscope" id="ABBRID0E5PCI" xlink:type="simple">SEM</abbrev><bold>J, K</bold> culture on 9 cm <abbrev xmlns:xlink="http://www.w3.org/1999/xlink" xlink:title="Oatmeal Agar" id="ABBRID0EEQCI" xlink:type="simple">OA</abbrev> plates after 1 and 3 wk of incubation (left to right). Scale bars: 2.5 mm (<bold>A</bold>), 1 mm (<bold>B</bold>); 10 µm (<bold>C–E</bold>); 2 µm (<bold>F, G</bold>); 10 µm (<bold>H, I</bold>).</p></caption><graphic xmlns:xlink="http://www.w3.org/1999/xlink" xlink:href="mycokeys-66-105-g002.jpg" position="float" orientation="portrait" xlink:type="simple" id="oo_403603.jpg"><uri content-type="original_file" xlink:type="simple">https://binary.pensoft.net/fig/403603</uri></graphic></fig><table-wrap id="T2" position="float" orientation="portrait"><label>Table 2.</label><caption><p>Diagnostic characters of <italic><tp:taxon-name><tp:taxon-name-part taxon-name-part-type="genus" reg="Hypoxylon">Hypoxylon</tp:taxon-name-part> <tp:taxon-name-part taxon-name-part-type="species" reg="rubiginosum">rubiginosum</tp:taxon-name-part></tp:taxon-name></italic><italic>sensu stricto</italic> and closely related species.</p></caption><table id="TID0EGMCI" rules="all"><tbody><tr><th rowspan="1" colspan="1">Taxon</th><th rowspan="1" colspan="1">Stromatal shape</th><th rowspan="1" colspan="1">Stromatal surface</th><th rowspan="1" colspan="1"><abbrev xmlns:xlink="http://www.w3.org/1999/xlink" xlink:title="potassium hydroxide" id="ABBRID0E6RCI" xlink:type="simple">KOH</abbrev>-extractable pigments</th><th rowspan="1" colspan="1">Ascospores (µm)</th><th rowspan="1" colspan="1">Germ slit</th><th rowspan="1" colspan="1">Host</th><th rowspan="1" colspan="1">Known distribution</th><th rowspan="1" colspan="1">Anamorph</th><th rowspan="1" colspan="1">Secondary metabolites*</th></tr><tr><td rowspan="1" colspan="1">
                      <italic><tp:taxon-name><tp:taxon-name-part taxon-name-part-type="genus" reg="Hypoxylon">Hypoxylon</tp:taxon-name-part> <tp:taxon-name-part taxon-name-part-type="species" reg="canariense">canariense</tp:taxon-name-part></tp:taxon-name></italic>
                    </td><td rowspan="1" colspan="1">effused to effused-pulvinate</td><td rowspan="1" colspan="1">Fulvous, Dark Brick, Dark Vinaceous</td><td rowspan="1" colspan="1">Orange to Sienna</td><td rowspan="1" colspan="1">9.5–11.5 × 4.5–5</td><td rowspan="1" colspan="1">straight</td><td rowspan="1" colspan="1"><italic><tp:taxon-name><tp:taxon-name-part taxon-name-part-type="genus" reg="Erica">Erica</tp:taxon-name-part></tp:taxon-name></italic>, <italic><tp:taxon-name><tp:taxon-name-part taxon-name-part-type="genus" reg="Ocotea">Ocotea</tp:taxon-name-part></tp:taxon-name></italic>, <italic><tp:taxon-name><tp:taxon-name-part taxon-name-part-type="genus" reg="Laurus">Laurus</tp:taxon-name-part></tp:taxon-name></italic>, <italic><tp:taxon-name><tp:taxon-name-part taxon-name-part-type="genus" reg="Persea">Persea</tp:taxon-name-part></tp:taxon-name></italic></td><td rowspan="1" colspan="1">Spain (Canary Islands)</td><td rowspan="1" colspan="1">virgariella-like</td><td rowspan="1" colspan="1">Rubiginosins A–C, mitorubrinol acetate</td></tr><tr><td rowspan="1" colspan="1">
                      <italic><tp:taxon-name><tp:taxon-name-part taxon-name-part-type="genus" reg="Hypoxylon">Hypoxylon</tp:taxon-name-part> <tp:taxon-name-part taxon-name-part-type="species" reg="carneum">carneum</tp:taxon-name-part></tp:taxon-name></italic>
                    </td><td rowspan="1" colspan="1">Effused-pulvinate</td><td rowspan="1" colspan="1">Dark purple, Dark vinaceous</td><td rowspan="1" colspan="1">Livid violet, absent in old stromata</td><td rowspan="1" colspan="1">(7.5–)8–11.5 × 4.5–5</td><td rowspan="1" colspan="1">straight</td><td rowspan="1" colspan="1">Various angiosperm hosts including <italic><tp:taxon-name><tp:taxon-name-part taxon-name-part-type="genus" reg="Fraxinus">Fraxinus</tp:taxon-name-part></tp:taxon-name></italic></td><td rowspan="1" colspan="1">probably cosmopolitan but rare</td><td rowspan="1" colspan="1">sporothrix-like</td><td rowspan="1" colspan="1">Carneic acids A and B, BNT</td></tr><tr><td rowspan="1" colspan="1">
                      <italic><tp:taxon-name><tp:taxon-name-part taxon-name-part-type="genus" reg="Hypoxylon">Hypoxylon</tp:taxon-name-part> <tp:taxon-name-part taxon-name-part-type="species" reg="cercidicola">cercidicola</tp:taxon-name-part></tp:taxon-name></italic>
                    </td><td rowspan="1" colspan="1">discoid</td><td rowspan="1" colspan="1">Dark brick to Sepia</td><td rowspan="1" colspan="1">Orange</td><td rowspan="1" colspan="1">(9–)9.5–12 × 5–6</td><td rowspan="1" colspan="1">straight to slightly sigmoid</td><td rowspan="1" colspan="1">
                      <italic><tp:taxon-name>
                          <tp:taxon-name-part taxon-name-part-type="genus" reg="Fraxinus">Fraxinus</tp:taxon-name-part>
                        </tp:taxon-name></italic>
                    </td><td rowspan="1" colspan="1">Europe and North America</td><td rowspan="1" colspan="1">unknown</td><td rowspan="1" colspan="1">Mitorubrin, rubiginosin A and C</td></tr><tr><td rowspan="1" colspan="1">
                      <italic><tp:taxon-name><tp:taxon-name-part taxon-name-part-type="genus" reg="Hypoxylon">Hypoxylon</tp:taxon-name-part> <tp:taxon-name-part taxon-name-part-type="species" reg="guilanense">guilanense</tp:taxon-name-part></tp:taxon-name></italic>
                    </td><td rowspan="1" colspan="1">hemispherical to pulvinate</td><td rowspan="1" colspan="1">Sienna, Umber to Buff</td><td rowspan="1" colspan="1">Orange</td><td rowspan="1" colspan="1">12–15 × 5–6</td><td rowspan="1" colspan="1">straight</td><td rowspan="1" colspan="1">
                      <italic><tp:taxon-name>
                          <tp:taxon-name-part taxon-name-part-type="genus" reg="Quercus">Quercus</tp:taxon-name-part>
                        </tp:taxon-name></italic>
                    </td><td rowspan="1" colspan="1">Iran</td><td rowspan="1" colspan="1">unknown</td><td rowspan="1" colspan="1">Rubiginosin A, mitorubrinol acetate</td></tr><tr><td rowspan="1" colspan="1">
                      <italic><tp:taxon-name><tp:taxon-name-part taxon-name-part-type="genus" reg="Hypoxylon">Hypoxylon</tp:taxon-name-part> <tp:taxon-name-part taxon-name-part-type="species" reg="lusitanicum">lusitanicum</tp:taxon-name-part></tp:taxon-name></italic>
                    </td><td rowspan="1" colspan="1">effused</td><td rowspan="1" colspan="1">Brown Vinaceous</td><td rowspan="1" colspan="1">Sienna</td><td rowspan="1" colspan="1">11–13.5 × 5–7</td><td rowspan="1" colspan="1">straight</td><td rowspan="1" colspan="1">
                      <italic><tp:taxon-name>
                          <tp:taxon-name-part taxon-name-part-type="genus" reg="Rhamnus">Rhamnus</tp:taxon-name-part>
                        </tp:taxon-name></italic>
                    </td><td rowspan="1" colspan="1">Portugal</td><td rowspan="1" colspan="1">unknown</td><td rowspan="1" colspan="1">Rubiginosins A and C, rutilin A</td></tr><tr><td rowspan="1" colspan="1">
                      <italic><tp:taxon-name><tp:taxon-name-part taxon-name-part-type="genus" reg="Hypoxylon">Hypoxylon</tp:taxon-name-part> <tp:taxon-name-part taxon-name-part-type="species" reg="petriniae">petriniae</tp:taxon-name-part></tp:taxon-name></italic>
                    </td><td rowspan="1" colspan="1">irregularly effused</td><td rowspan="1" colspan="1">Lilac, Vinaceous to Brown Vinaceous</td><td rowspan="1" colspan="1">Orange to Rust</td><td rowspan="1" colspan="1">8–11.5(–13) × 4.8–6</td><td rowspan="1" colspan="1">straight</td><td rowspan="1" colspan="1"><italic><tp:taxon-name><tp:taxon-name-part taxon-name-part-type="genus" reg="Fraxinus">Fraxinus</tp:taxon-name-part></tp:taxon-name></italic> (mostly); <italic><tp:taxon-name><tp:taxon-name-part taxon-name-part-type="genus" reg="Acer">Acer</tp:taxon-name-part></tp:taxon-name></italic>, <tp:taxon-name><tp:taxon-name-part taxon-name-part-type="family">Salicaceae</tp:taxon-name-part></tp:taxon-name></td><td rowspan="1" colspan="1">Western and Central Europe</td><td rowspan="1" colspan="1">virgariella-like</td><td rowspan="1" colspan="1">Rubiginosin A, BNT</td></tr><tr><td rowspan="1" colspan="1">
                      <italic><tp:taxon-name><tp:taxon-name-part taxon-name-part-type="genus" reg="Hypoxylon">Hypoxylon</tp:taxon-name-part> <tp:taxon-name-part taxon-name-part-type="species" reg="retpela">retpela</tp:taxon-name-part></tp:taxon-name></italic>
                    </td><td rowspan="1" colspan="1">effused-pulvinate</td><td rowspan="1" colspan="1">Livid Vinaceous, Brown Vinaceous,</td><td rowspan="1" colspan="1">Orange or Scarlet</td><td rowspan="1" colspan="1">(9–)9.5–12 × 4.5–5</td><td rowspan="1" colspan="1">straight or slightly sigmoid</td><td rowspan="1" colspan="1">unknown</td><td rowspan="1" colspan="1">Southeast and East Asia, New Guinea</td><td rowspan="1" colspan="1">nodulisporium-like</td><td rowspan="1" colspan="1">Mitorubrinol acetate, unknown rubiginosins</td></tr><tr><td rowspan="1" colspan="1">
                      <italic><tp:taxon-name><tp:taxon-name-part taxon-name-part-type="genus" reg="Hypoxylon">Hypoxylon</tp:taxon-name-part> <tp:taxon-name-part taxon-name-part-type="species" reg="rubiginosum">rubiginosum</tp:taxon-name-part></tp:taxon-name></italic>
                    </td><td rowspan="1" colspan="1">effused-pulvinate</td><td rowspan="1" colspan="1">Dark Brick, Brown Vinaceous</td><td rowspan="1" colspan="1">Orange</td><td rowspan="1" colspan="1">9–13 × 4–5.5</td><td rowspan="1" colspan="1">straight</td><td rowspan="1" colspan="1">Various angiosperm hosts including <italic><tp:taxon-name><tp:taxon-name-part taxon-name-part-type="genus" reg="Fraxinus">Fraxinus</tp:taxon-name-part></tp:taxon-name></italic></td><td rowspan="1" colspan="1">Europe, North America</td><td rowspan="1" colspan="1">nodulisporium-like</td><td rowspan="1" colspan="1">Mitorubrin, rubiginosin A–C, rubiginosic acid, daldinin C</td></tr><tr><td rowspan="1" colspan="1"><tp:taxon-name><tp:taxon-name-part taxon-name-part-type="genus" reg="Hypoxylon">Hypoxylon</tp:taxon-name-part> <tp:taxon-name-part taxon-name-part-type="uncertainty-rank">aff.</tp:taxon-name-part> <tp:taxon-name-part taxon-name-part-type="species" reg="rubiginosum">rubiginosum</tp:taxon-name-part></tp:taxon-name> (<abbrev xmlns:xlink="http://www.w3.org/1999/xlink" content-type="institution" xlink:title="University of Guilan, Guilan, Iran" id="ABBRID0EUADI" xlink:type="simple">GUM</abbrev> 1587)</td><td rowspan="1" colspan="1">pulvinate to effused-pulvinate</td><td rowspan="1" colspan="1">Luteous, Orange to Ochraceous</td><td rowspan="1" colspan="1">Orange</td><td rowspan="1" colspan="1">8–10 (–11) × (3–) 4–4.5 (–5)</td><td rowspan="1" colspan="1">straight to slightly sigmoid</td><td rowspan="1" colspan="1">
                      <italic><tp:taxon-name>
                          <tp:taxon-name-part taxon-name-part-type="genus" reg="Quercus">Quercus</tp:taxon-name-part>
                        </tp:taxon-name></italic>
                    </td><td rowspan="1" colspan="1">Iran</td><td rowspan="1" colspan="1">virgariella-like</td><td rowspan="1" colspan="1">like <italic><tp:taxon-name><tp:taxon-name-part taxon-name-part-type="genus" reg="Hypoxylon">H.</tp:taxon-name-part> <tp:taxon-name-part taxon-name-part-type="species" reg="rubiginosum">rubiginosum</tp:taxon-name-part></tp:taxon-name></italic></td></tr><tr><td rowspan="1" colspan="1"><tp:taxon-name><tp:taxon-name-part taxon-name-part-type="genus" reg="Hypoxylon">Hypoxylon</tp:taxon-name-part> <tp:taxon-name-part taxon-name-part-type="uncertainty-rank">aff.</tp:taxon-name-part> <tp:taxon-name-part taxon-name-part-type="species" reg="rubiginosum">rubiginosum</tp:taxon-name-part></tp:taxon-name> (<abbrev xmlns:xlink="http://www.w3.org/1999/xlink" content-type="institution" xlink:title="University of Guilan, Guilan, Iran" id="ABBRID0EZCDI" xlink:type="simple">GUM</abbrev> 1588)</td><td rowspan="1" colspan="1">pulvinate</td><td rowspan="1" colspan="1">Orange to Apricot</td><td rowspan="1" colspan="1">Orange</td><td rowspan="1" colspan="1">10–15 × 5–6.5</td><td rowspan="1" colspan="1">straight to slightly sigmoid</td><td rowspan="1" colspan="1">unknown</td><td rowspan="1" colspan="1">Iran</td><td rowspan="1" colspan="1">not observed-</td><td rowspan="1" colspan="1">like <italic><tp:taxon-name><tp:taxon-name-part taxon-name-part-type="genus" reg="Hypoxylon">H.</tp:taxon-name-part> <tp:taxon-name-part taxon-name-part-type="species" reg="rubiginosum">rubiginosum</tp:taxon-name-part></tp:taxon-name></italic></td></tr><tr><td rowspan="1" colspan="1">
                      <italic><tp:taxon-name><tp:taxon-name-part taxon-name-part-type="genus" reg="Hypoxylon">Hypoxylon</tp:taxon-name-part> <tp:taxon-name-part taxon-name-part-type="species" reg="salicicola">salicicola</tp:taxon-name-part></tp:taxon-name></italic>
                    </td><td rowspan="1" colspan="1">effused</td><td rowspan="1" colspan="1">Dark rust to Sepia, Brown Vinaceous</td><td rowspan="1" colspan="1">Fulvous to Rust</td><td rowspan="1" colspan="1">7.2–9.6 × 3–4.2</td><td rowspan="1" colspan="1">straight</td><td rowspan="1" colspan="1"><italic><tp:taxon-name><tp:taxon-name-part taxon-name-part-type="genus" reg="Salix">Salix</tp:taxon-name-part></tp:taxon-name></italic>, rarely on <italic><tp:taxon-name><tp:taxon-name-part taxon-name-part-type="genus" reg="Fraxinus">Fraxinus</tp:taxon-name-part></tp:taxon-name></italic> and <italic><tp:taxon-name><tp:taxon-name-part taxon-name-part-type="genus" reg="Prunus">Prunus</tp:taxon-name-part></tp:taxon-name></italic></td><td rowspan="1" colspan="1">Northern Europe, USA</td><td rowspan="1" colspan="1">nodulisporium-like</td><td rowspan="1" colspan="1">Mitorubrinol acetate</td></tr><tr><td rowspan="1" colspan="1">
                      <italic><tp:taxon-name><tp:taxon-name-part taxon-name-part-type="genus" reg="Hypoxylon">Hypoxylon</tp:taxon-name-part> <tp:taxon-name-part taxon-name-part-type="species" reg="texense">texense</tp:taxon-name-part></tp:taxon-name></italic>
                    </td><td rowspan="1" colspan="1">effused to effused-pulvinate</td><td rowspan="1" colspan="1">Livid Vinaceous to Brown Vinaceous</td><td rowspan="1" colspan="1">Rust to Dark Brick</td><td rowspan="1" colspan="1">9.1–10.8(–11.5) × (4.0–)4.5–5.4(–5.7)</td><td rowspan="1" colspan="1">straight or slightly sigmoid</td><td rowspan="1" colspan="1">unknown</td><td rowspan="1" colspan="1">USA</td><td rowspan="1" colspan="1">nodulisporium to virgariella-like</td><td rowspan="1" colspan="1">Rubiginosin A, mitorubrinol acetate, unknown rubiginosins</td></tr><tr><td rowspan="1" colspan="1">
                      <italic><tp:taxon-name><tp:taxon-name-part taxon-name-part-type="genus" reg="Hypoxylon">Hypoxylon</tp:taxon-name-part> <tp:taxon-name-part taxon-name-part-type="species" reg="urriesii">urriesii</tp:taxon-name-part></tp:taxon-name></italic>
                    </td><td rowspan="1" colspan="1">effused</td><td rowspan="1" colspan="1">Dark Brick</td><td rowspan="1" colspan="1">Orange</td><td rowspan="1" colspan="1">11–14.5 × 5–6</td><td rowspan="1" colspan="1">straight or slightly sigmoid</td><td rowspan="1" colspan="1">unknown</td><td rowspan="1" colspan="1">Spain (Canary Islands)</td><td rowspan="1" colspan="1">unknown</td><td rowspan="1" colspan="1">Mitorubrinol acetate, rubiginosin A</td></tr></tbody></table></table-wrap></tp:treatment-sec></tp:taxon-treatment>
