# Supplementary material for: Discovery of a new species of the Hypoxylon rubiginosum complex from Iran and antagonistic activities of Hypoxylon spp. against the Ash Dieback pathogen, Hymenoscyphus fraxineus, in dual culture
Source: MycoKeys. 2020 Apr 24;66:105–33. doi: 10.3897/mycokeys.66.50946 (PMC7195382; doi:10.3897/mycokeys.66.50946)
Supplement: XML Treatment for Hypoxylon rubiginosum [file mycokeys.66.50946-treatment2.xml]

<!DOCTYPE tp:taxon-treatment
  PUBLIC "-//TaxonX//DTD Taxonomic Treatment Publishing DTD v0 20100105//EN" "tax-treatment-NSO.dtd">
<tp:taxon-treatment xmlns:tp="http://www.plazi.org/taxpub"><tp:treatment-meta><kwd-group><label>Taxon classification</label><kwd><named-content xmlns:xlink="http://www.w3.org/1999/xlink" content-type="kingdom">Fungi</named-content></kwd><kwd><named-content xmlns:xlink="http://www.w3.org/1999/xlink" content-type="order">Xylariales</named-content></kwd><kwd><named-content xmlns:xlink="http://www.w3.org/1999/xlink" content-type="family">Xylariaceae</named-content></kwd></kwd-group><mixed-citation publication-type="journal"><person-group><name><surname>Pourmoghaddam</surname><given-names>Mohammad Javad</given-names></name><name><surname>Lambert</surname><given-names>Christopher</given-names></name><name><surname>Surup</surname><given-names>Frank</given-names></name><name><surname>Khodaparast</surname><given-names>Seyed Akbar</given-names></name><name><surname>Krisai-Greilhuber</surname><given-names>Irmgard</given-names></name><name><surname>Voglmayr</surname><given-names>Hermann</given-names></name><name><surname>Stadler</surname><given-names>Marc</given-names></name></person-group><article-title>Discovery of a new species of the <italic><tp:taxon-name><tp:taxon-name-part taxon-name-part-type="genus" reg="Hypoxylon">Hypoxylon</tp:taxon-name-part> <tp:taxon-name-part taxon-name-part-type="species" reg="rubiginosum">rubiginosum</tp:taxon-name-part></tp:taxon-name></italic> complex from Iran and antagonistic activities of <italic><tp:taxon-name><tp:taxon-name-part taxon-name-part-type="genus" reg="Hypoxylon">Hypoxylon</tp:taxon-name-part></tp:taxon-name></italic> spp. against the Ash Dieback pathogen, <italic><tp:taxon-name><tp:taxon-name-part taxon-name-part-type="genus" reg="Hymenoscyphus">Hymenoscyphus</tp:taxon-name-part> <tp:taxon-name-part taxon-name-part-type="species" reg="fraxineus">fraxineus</tp:taxon-name-part></tp:taxon-name></italic>, in dual culture</article-title><source>MycoKeys</source><day>24</day><month>4</month><year>2020</year><volume>66</volume><fpage>105</fpage><lpage>133</lpage><pub-id pub-id-type="doi">10.3897/mycokeys.66.50946</pub-id></mixed-citation></tp:treatment-meta><tp:nomenclature><tp:taxon-name><object-id xmlns:xlink="http://www.w3.org/1999/xlink" content-type="arpha" xlink:type="simple">8EE961E2-BCEC-52EA-82A7-BCD87578A61F</object-id>
              <tp:taxon-name-part taxon-name-part-type="genus" reg="Hypoxylon">Hypoxylon</tp:taxon-name-part>
              <tp:taxon-name-part taxon-name-part-type="species" reg="rubiginosum">rubiginosum</tp:taxon-name-part>
            </tp:taxon-name><tp:taxon-authority>(Pers.) Fr., Summa Veg. Scand. II, p. 384. (1849).</tp:taxon-authority><xref ref-type="fig" rid="F3">Fig. 3</xref></tp:nomenclature><tp:treatment-sec sec-type="Teleomorph" id="SECID0ECKDI"><title>Teleomorph.</title><p>Stromata superficial, effused-pulvinate, up to 8 cm long × 0.3–0.2 cm wide; with inconspicuous to conspicuous perithecial mounds, surface Red (2) to Brick (59); Scarlet (5) to Orange (7) granules beneath the surface and between the perithecia, with Orange (7) to Scarlet (5) <abbrev xmlns:xlink="http://www.w3.org/1999/xlink" xlink:title="potassium hydroxide" id="ABBRID0EIKDI" xlink:type="simple">KOH</abbrev>-extractable pigments. Perithecia spherical to obovoid, 0.2–0.5 high × 0.15–0.45 mm wide. Ostioles umbilicate, inconspicuous. Asci 8-spored, cylindrical, with amyloid, discoid apical apparatus, 0.5–1 µm high × 1.5–2.5 µm wide, stipe up to 180 µm long and spore-bearing portion 40–80 × 6.5–10 µm. Ascospores smooth, unicellular, brown to dark brown, ellipsoid, inequilateral with narrowly rounded ends, 9–12 (–13) × 4–6 µm, with straight germ slit spore-length on convex side; perispore dehiscent in 10% <abbrev xmlns:xlink="http://www.w3.org/1999/xlink" xlink:title="potassium hydroxide" id="ABBRID0EMKDI" xlink:type="simple">KOH</abbrev>; epispore smooth.</p></tp:treatment-sec><tp:treatment-sec sec-type="Cultures and anamorph" id="SECID0EQKDI"><title>Cultures and anamorph.</title><p>Colonies on <abbrev xmlns:xlink="http://www.w3.org/1999/xlink" xlink:title="Oatmeal Agar" id="ABBRID0EWKDI" xlink:type="simple">OA</abbrev> covering a 9 cm Petri dish in 3 wk, at first white, becoming Smoke Grey (105), felty, azonate with diffuse margins; finally becoming Pale Luteous (11) to Straw (46). Asexual morph not produced in culture.</p></tp:treatment-sec><tp:treatment-sec sec-type="Secondary metabolites" id="SECID0E1KDI"><title>Secondary metabolites.</title><p>Rubiginosin A and an unknown compound of the mitorubrin / rubiginosin azaphilone family prevalent; cultures produce phomopsidin and unidentified compounds on barley-malt agar.</p></tp:treatment-sec><tp:treatment-sec sec-type="material" id="SECID0E6KDI"><title>Specimens examined.</title><p>Iran, Guilan Province, Siahkal County, Deilaman forest, <named-content xmlns:xlink="http://www.w3.org/1999/xlink" content-type="dwc:verbatimCoordinates" xlink:type="simple"><named-content content-type="geo-json" specific-use="{&#34;type&#34;:&#34;Point&#34;,&#34;coordinates&#34;:[49.865000,36.956944]}" id="NCID0EILDI" xlink:type="simple">36°57'25"N, 49°51'54"E</named-content></named-content>, 1100 m elev., on fallen branch of <italic><tp:taxon-name><tp:taxon-name-part taxon-name-part-type="genus" reg="Quercus">Quercus</tp:taxon-name-part> <tp:taxon-name-part taxon-name-part-type="species" reg="castaneifolia">castaneifolia</tp:taxon-name-part></tp:taxon-name></italic>, 6 Oct 2017 (<abbrev xmlns:xlink="http://www.w3.org/1999/xlink" content-type="institution" xlink:title="University of Guilan, Guilan, Iran" id="ABBRID0EYLDI" xlink:type="simple">GUM</abbrev> 1586; culture <abbrev xmlns:xlink="http://www.w3.org/1999/xlink" content-type="institution" xlink:title="Louvain, Belgium" id="ABBRID0E4LDI" xlink:type="simple">MUCL</abbrev> 57727); Guilan Province, Shaft County, <named-content xmlns:xlink="http://www.w3.org/1999/xlink" content-type="dwc:verbatimCoordinates" xlink:type="simple"><named-content content-type="geo-json" specific-use="{&#34;type&#34;:&#34;Point&#34;,&#34;coordinates&#34;:[49.311944,36.985556]}" id="NCID0EFMDI" xlink:type="simple">36°59'08"N, 49°18'43"E</named-content></named-content>, 594 m elev., on fallen trunk of <italic><tp:taxon-name><tp:taxon-name-part taxon-name-part-type="genus" reg="Pterocarya">Pterocarya</tp:taxon-name-part> <tp:taxon-name-part taxon-name-part-type="species" reg="fraxinifolia">fraxinifolia</tp:taxon-name-part></tp:taxon-name></italic>, 15 Sep 2015 (<abbrev xmlns:xlink="http://www.w3.org/1999/xlink" content-type="institution" xlink:title="University of Guilan, Guilan, Iran" id="ABBRID0EVMDI" xlink:type="simple">GUM</abbrev> 1583); Guilan Province, Langaroud County, Liseroud forest, <named-content xmlns:xlink="http://www.w3.org/1999/xlink" content-type="dwc:verbatimCoordinates" xlink:type="simple"><named-content content-type="geo-json" specific-use="{&#34;type&#34;:&#34;Point&#34;,&#34;coordinates&#34;:[50.144722,37.128889]}" id="NCID0E4MDI" xlink:type="simple">37°7'44"N, 50°8'41"E</named-content></named-content>, 28 m elev., on fallen branch of <italic><tp:taxon-name><tp:taxon-name-part taxon-name-part-type="genus" reg="Quercus">Quercus</tp:taxon-name-part> <tp:taxon-name-part taxon-name-part-type="species" reg="castaneifolia">castaneifolia</tp:taxon-name-part></tp:taxon-name></italic>, 10 Sep 2016 (<abbrev xmlns:xlink="http://www.w3.org/1999/xlink" content-type="institution" xlink:title="University of Guilan, Guilan, Iran" id="ABBRID0ENNDI" xlink:type="simple">GUM</abbrev> 1584); Guilan Province, Talesh County, Gisoum forest, <named-content xmlns:xlink="http://www.w3.org/1999/xlink" content-type="dwc:verbatimCoordinates" xlink:type="simple"><named-content content-type="geo-json" specific-use="{&#34;type&#34;:&#34;Point&#34;,&#34;coordinates&#34;:[48.970833,37.625000]}" id="NCID0EVNDI" xlink:type="simple">37°37'30"N, 48°58'15"E</named-content></named-content>, 477 m elev., on fallen branch of <italic><tp:taxon-name><tp:taxon-name-part taxon-name-part-type="genus" reg="Populus">Populus</tp:taxon-name-part></tp:taxon-name></italic> sp., 20 Oct 2016 (<abbrev xmlns:xlink="http://www.w3.org/1999/xlink" content-type="institution" xlink:title="University of Guilan, Guilan, Iran" id="ABBRID0EBODI" xlink:type="simple">GUM</abbrev> 1585). All specimens collected by M.J. Pourmoghaddam.</p></tp:treatment-sec><tp:treatment-sec sec-type="notes" id="SECID0EGODI"><title>Notes.</title><p><italic><tp:taxon-name><tp:taxon-name-part taxon-name-part-type="genus" reg="Hypoxylon">H.</tp:taxon-name-part> <tp:taxon-name-part taxon-name-part-type="species" reg="rubiginosum">rubiginosum</tp:taxon-name-part></tp:taxon-name></italic><italic>sensu stricto</italic> is a very common fungus in the temperate Northern hemisphere (<xref ref-type="bibr" rid="B36">Stadler et al. 2008</xref>) and may occur in subtropical areas, such as Florida, USA (<xref ref-type="bibr" rid="B16">Ju and Rogers 1996</xref>). Most of the characters of the Iranian specimens are in accordance with previous descriptions (<xref ref-type="bibr" rid="B33">Stadler et al. 2004</xref>), aside from insignificant variations in the size of ascospores.</p><fig id="F3" position="float" orientation="portrait"><object-id xmlns:xlink="http://www.w3.org/1999/xlink" content-type="doi" xlink:type="simple">10.3897/mycokeys.65.50946.figure3</object-id><object-id xmlns:xlink="http://www.w3.org/1999/xlink" content-type="arpha" xlink:type="simple">5273FAA8-721D-5F72-8800-08278359CA5E</object-id><label>Figure 3.</label><caption><p><italic><tp:taxon-name><tp:taxon-name-part taxon-name-part-type="genus" reg="Hypoxylon">Hypoxylon</tp:taxon-name-part> <tp:taxon-name-part taxon-name-part-type="species" reg="rubiginosum">rubiginosum</tp:taxon-name-part></tp:taxon-name></italic> (<abbrev xmlns:xlink="http://www.w3.org/1999/xlink" content-type="institution" xlink:title="University of Guilan, Guilan, Iran" id="ABBRID0EYPDI" xlink:type="simple">GUM</abbrev> 1586) <bold>A, B</bold> stromatal habit <bold>C</bold> close-up view of stromatal surface <bold>D</bold> close-up view of stromatal surface, with stromatal pigments in 10% <abbrev xmlns:xlink="http://www.w3.org/1999/xlink" xlink:title="potassium hydroxide" id="ABBRID0EDQDI" xlink:type="simple">KOH</abbrev><bold>E</bold> ascospores in 10% <abbrev xmlns:xlink="http://www.w3.org/1999/xlink" xlink:title="potassium hydroxide" id="ABBRID0EJQDI" xlink:type="simple">KOH</abbrev> with dehiscent perispore <bold>F</bold> mature and immature asci in water <bold>G</bold> immature ascus in water <bold>H</bold> mature ascus in water <bold>I</bold> ascus in Melzer’s reagent <bold>J</bold> ascospores in water <bold>K</bold> ascus tip in Melzer’s reagent. Scale bars: 2 cm (<bold>A</bold>); 1 cm (<bold>B</bold>); 4 mm (<bold>C</bold>); 2 mm (<bold>D</bold>); 10 µm (<bold>E</bold>); 20 µm (<bold>F–I</bold>), 10 µm (<bold>J, K</bold>).</p></caption><graphic xmlns:xlink="http://www.w3.org/1999/xlink" xlink:href="mycokeys-66-105-g003.jpg" position="float" orientation="portrait" xlink:type="simple" id="oo_403604.jpg"><uri content-type="original_file" xlink:type="simple">https://binary.pensoft.net/fig/403604</uri></graphic></fig></tp:treatment-sec><ref-list><ref id="B36"><mixed-citation xmlns:xlink="http://www.w3.org/1999/xlink" xlink:type="simple"><person-group><name name-style="western"><surname>Stadler</surname><given-names>M</given-names></name><name name-style="western"><surname>Fournier</surname><given-names>J</given-names></name><name name-style="western"><surname>Granmo</surname><given-names>A</given-names></name><name name-style="western"><surname>Beltrán-Tejera</surname><given-names>E</given-names></name></person-group> (<year>2008</year>) <article-title>The “red Hypoxylons” of the temperate and subtropical Northern Hemisphere.</article-title><source>North American Fungi</source><volume>3</volume>: <fpage>1</fpage>–<lpage>73</lpage>. <ext-link xlink:type="simple" ext-link-type="doi" xlink:href="10.2509/naf2008.003.0075">https://doi.org/10.2509/naf2008.003.0075</ext-link></mixed-citation></ref><ref id="B16"><mixed-citation xmlns:xlink="http://www.w3.org/1999/xlink" xlink:type="simple"><person-group><name name-style="western"><surname>Ju</surname><given-names>YM</given-names></name><name name-style="western"><surname>Rogers</surname><given-names>JD</given-names></name></person-group> (<year>1996</year>) <source>A revision of the genus <italic><tp:taxon-name><tp:taxon-name-part taxon-name-part-type="genus">Hypoxylon</tp:taxon-name-part></tp:taxon-name></italic>. Mycologia Memoir n° 20.</source><publisher-name>APS Press</publisher-name>, <publisher-loc>St. Paul</publisher-loc>, <size units="page">365 pp</size>.</mixed-citation></ref><ref id="B33"><mixed-citation xmlns:xlink="http://www.w3.org/1999/xlink" xlink:type="simple"><person-group><name name-style="western"><surname>Stadler</surname><given-names>M</given-names></name><name name-style="western"><surname>Wollweber</surname><given-names>H</given-names></name><name name-style="western"><surname>Fournier</surname><given-names>J</given-names></name></person-group> (<year>2004</year>) <article-title>A host-specific species of <italic><tp:taxon-name><tp:taxon-name-part taxon-name-part-type="genus">Hypoxylon</tp:taxon-name-part></tp:taxon-name></italic> from France, and notes on the chemotaxonomy of the “<italic><tp:taxon-name><tp:taxon-name-part taxon-name-part-type="genus">Hypoxylon</tp:taxon-name-part> <tp:taxon-name-part taxon-name-part-type="species">rubiginosum</tp:taxon-name-part></tp:taxon-name></italic> complex”.</article-title><source>Mycotaxon</source><volume>90</volume>: <fpage>187</fpage>–<lpage>211</lpage>.</mixed-citation></ref></ref-list></tp:taxon-treatment>
