# Supplementary material for: Discovery of a new species of the Hypoxylon rubiginosum complex from Iran and antagonistic activities of Hypoxylon spp. against the Ash Dieback pathogen, Hymenoscyphus fraxineus, in dual culture
Source: MycoKeys. 2020 Apr 24;66:105–33. doi: 10.3897/mycokeys.66.50946 (PMC7195382; doi:10.3897/mycokeys.66.50946)
Supplement: XML Treatment for Hypoxylon sp. aff. rubiginosum [file mycokeys.66.50946-treatment3.xml]

<!DOCTYPE tp:taxon-treatment
  PUBLIC "-//TaxonX//DTD Taxonomic Treatment Publishing DTD v0 20100105//EN" "tax-treatment-NSO.dtd">
<tp:taxon-treatment xmlns:tp="http://www.plazi.org/taxpub"><tp:treatment-meta><kwd-group><label>Taxon classification</label><kwd><named-content xmlns:xlink="http://www.w3.org/1999/xlink" content-type="kingdom">Fungi</named-content></kwd><kwd><named-content xmlns:xlink="http://www.w3.org/1999/xlink" content-type="order">Xylariales</named-content></kwd><kwd><named-content xmlns:xlink="http://www.w3.org/1999/xlink" content-type="family">Xylariaceae</named-content></kwd></kwd-group><mixed-citation publication-type="journal"><person-group><name><surname>Pourmoghaddam</surname><given-names>Mohammad Javad</given-names></name><name><surname>Lambert</surname><given-names>Christopher</given-names></name><name><surname>Surup</surname><given-names>Frank</given-names></name><name><surname>Khodaparast</surname><given-names>Seyed Akbar</given-names></name><name><surname>Krisai-Greilhuber</surname><given-names>Irmgard</given-names></name><name><surname>Voglmayr</surname><given-names>Hermann</given-names></name><name><surname>Stadler</surname><given-names>Marc</given-names></name></person-group><article-title>Discovery of a new species of the <italic><tp:taxon-name><tp:taxon-name-part taxon-name-part-type="genus" reg="Hypoxylon">Hypoxylon</tp:taxon-name-part> <tp:taxon-name-part taxon-name-part-type="species" reg="rubiginosum">rubiginosum</tp:taxon-name-part></tp:taxon-name></italic> complex from Iran and antagonistic activities of <italic><tp:taxon-name><tp:taxon-name-part taxon-name-part-type="genus" reg="Hypoxylon">Hypoxylon</tp:taxon-name-part></tp:taxon-name></italic> spp. against the Ash Dieback pathogen, <italic><tp:taxon-name><tp:taxon-name-part taxon-name-part-type="genus" reg="Hymenoscyphus">Hymenoscyphus</tp:taxon-name-part> <tp:taxon-name-part taxon-name-part-type="species" reg="fraxineus">fraxineus</tp:taxon-name-part></tp:taxon-name></italic>, in dual culture</article-title><source>MycoKeys</source><day>24</day><month>4</month><year>2020</year><volume>66</volume><fpage>105</fpage><lpage>133</lpage><pub-id pub-id-type="doi">10.3897/mycokeys.66.50946</pub-id></mixed-citation></tp:treatment-meta><tp:nomenclature><tp:taxon-name><object-id xmlns:xlink="http://www.w3.org/1999/xlink" content-type="arpha" xlink:type="simple">FEA46B16-752F-56D6-9F35-8E509D4414E2</object-id>
              <tp:taxon-name-part taxon-name-part-type="genus" reg="Hypoxylon">Hypoxylon</tp:taxon-name-part> 
            <tp:taxon-name-part taxon-name-part-type="infraspecific-rank">sp.</tp:taxon-name-part> <tp:taxon-name-part taxon-name-part-type="uncertainty-rank">aff.</tp:taxon-name-part> <tp:taxon-name-part taxon-name-part-type="species" reg="rubiginosum">rubiginosum</tp:taxon-name-part></tp:taxon-name><tp:taxon-authority>GUM 1587</tp:taxon-authority><xref ref-type="fig" rid="F4">Figs 4</xref><xref ref-type="fig" rid="F5">, 5</xref></tp:nomenclature><tp:treatment-sec sec-type="Teleomorph" id="SECID0ECUDI"><title>Teleomorph.</title><p>Stromata superficial, pulvinate to effused-pulvinate, up to 5 cm long × 0.6–2 cm wide, with inconspicuous to conspicuous perithecial mounds; surface Luteous (12), Orange (7) to Ochreous (44); Orange (7) granules beneath the surface, Orange (7) and Leaden Black (126) granules between the perithecia, with <abbrev xmlns:xlink="http://www.w3.org/1999/xlink" xlink:title="potassium hydroxide" id="ABBRID0EIUDI" xlink:type="simple">KOH</abbrev>-extractable pigments Orange (7). Perithecia obovoid, compressed-obovoid to spherical, 0.27–0.50 high × 0.23–0.35 mm wide. Ostioles umbilicate, inconspicuous, usually overlain with conspicuous white substance. Asci 8-spored, cylindrical, with amyloid, discoid apical apparatus, 0.5–1 µm high × 2–2.5 µm wide, stipe up to 180 µm long; spore-bearing portion 80–100 × 5.5–7 µm. Ascospores smooth, unicellular, brown to dark brown, ellipsoid, inequilateral with narrowly rounded ends, 8–10 (–11) × (3–) 4–4.5 (–5) µm, with straight to slightly sigmoid germ slit spore-length on convex side; perispore dehiscent in 10% <abbrev xmlns:xlink="http://www.w3.org/1999/xlink" xlink:title="potassium hydroxide" id="ABBRID0EMUDI" xlink:type="simple">KOH</abbrev>, conspicuous coil-like ornamentation in <abbrev xmlns:xlink="http://www.w3.org/1999/xlink" xlink:title="scanning electron microscope" id="ABBRID0EQUDI" xlink:type="simple">SEM</abbrev>; epispore smooth.</p><fig id="F4" position="float" orientation="portrait"><object-id xmlns:xlink="http://www.w3.org/1999/xlink" content-type="doi" xlink:type="simple">10.3897/mycokeys.65.50946.figure4</object-id><object-id xmlns:xlink="http://www.w3.org/1999/xlink" content-type="arpha" xlink:type="simple">ECC66545-CF33-5BC7-870C-6FF604305560</object-id><label>Figure 4.</label><caption><p><tp:taxon-name><tp:taxon-name-part taxon-name-part-type="genus" reg="Hypoxylon">Hypoxylon</tp:taxon-name-part> <tp:taxon-name-part taxon-name-part-type="uncertainty-rank">aff.</tp:taxon-name-part> <tp:taxon-name-part taxon-name-part-type="species" reg="rubiginosum">rubiginosum</tp:taxon-name-part></tp:taxon-name> (<abbrev xmlns:xlink="http://www.w3.org/1999/xlink" content-type="institution" xlink:title="University of Guilan, Guilan, Iran" id="ABBRID0EJVDI" xlink:type="simple">GUM</abbrev> 1587) <bold>A, B</bold> stromatal habit <bold>C</bold> close-up view of stromatal surface, with stromatal pigments in 10% <abbrev xmlns:xlink="http://www.w3.org/1999/xlink" xlink:title="potassium hydroxide" id="ABBRID0ESVDI" xlink:type="simple">KOH</abbrev><bold>D</bold> stroma in section showing perithecia and ostioles <bold>E</bold> mature and immature asci in water <bold>F</bold> ascus in water <bold>G</bold> ascus in Melzer’s reagent <bold>H</bold> ascus tip in Melzer’s reagent <bold>I</bold> ascospores in 10% <abbrev xmlns:xlink="http://www.w3.org/1999/xlink" xlink:title="potassium hydroxide" id="ABBRID0ECWDI" xlink:type="simple">KOH</abbrev> with dehiscent perispore <bold>J</bold> ascospore in water, with germ-slit <bold>K</bold> ascospore under <abbrev xmlns:xlink="http://www.w3.org/1999/xlink" xlink:title="scanning electron microscope" id="ABBRID0EKWDI" xlink:type="simple">SEM</abbrev>. Scale bars: 5 mm (<bold>A, B</bold>); 1 mm (<bold>C</bold>); 0.5 mm (<bold>D</bold>); 20 µm (<bold>E–G</bold>); 10 µm (<bold>H–J</bold>); 2 µm (<bold>K</bold>).</p></caption><graphic xmlns:xlink="http://www.w3.org/1999/xlink" xlink:href="mycokeys-66-105-g004.jpg" position="float" orientation="portrait" xlink:type="simple" id="oo_403605.jpg"><uri content-type="original_file" xlink:type="simple">https://binary.pensoft.net/fig/403605</uri></graphic></fig></tp:treatment-sec><tp:treatment-sec sec-type="Cultures and anamorph" id="SECID0E6WDI"><title>Cultures and anamorph.</title><p>Colonies on <abbrev xmlns:xlink="http://www.w3.org/1999/xlink" xlink:title="Oatmeal Agar" id="ABBRID0EFXDI" xlink:type="simple">OA</abbrev> covering a 9 cm Petri dish in 3 wk, at first white, becoming Luteous (12) from outwards, cottony, slightly zonate with diffuse margins; finally, attaining a variety of different colours. Conidiogenous structure branching virgariella-like as defined by <xref ref-type="bibr" rid="B16">Ju and Rogers (1996)</xref>, (Fig. <xref ref-type="fig" rid="F5">5C–G</xref>). Conidiophores hyaline, smooth to finely roughened. Conidiogenous cells hyaline, smooth to finely roughened, 15–30 × 2–3 μm. Conidia hyaline, smooth to ellipsoid, 4–6 × 2–3 μm.</p></tp:treatment-sec><tp:treatment-sec sec-type="Specimen examined" id="SECID0ERXDI"><title>Specimen examined.</title><p>Iran, Guilan Province, Astaneh-Ashrafieh County, Safra-Basteh forest, <named-content xmlns:xlink="http://www.w3.org/1999/xlink" content-type="dwc:verbatimCoordinates" xlink:type="simple"><named-content content-type="geo-json" specific-use="{&#34;type&#34;:&#34;Point&#34;,&#34;coordinates&#34;:[49.973889,37.338611]}" id="NCID0E1XDI" xlink:type="simple">37°20'19"N, 49°58'26"E</named-content></named-content>, 14 m elev., on fallen branch of <italic><tp:taxon-name><tp:taxon-name-part taxon-name-part-type="genus" reg="Quercus">Quercus</tp:taxon-name-part> <tp:taxon-name-part taxon-name-part-type="species" reg="castaneifolia">castaneifolia</tp:taxon-name-part></tp:taxon-name></italic>, 4 Oct 2016, M.J. Pourmoghaddam (<abbrev xmlns:xlink="http://www.w3.org/1999/xlink" content-type="institution" xlink:title="University of Guilan, Guilan, Iran" id="ABBRID0EKYDI" xlink:type="simple">GUM</abbrev> 1587; culture <abbrev xmlns:xlink="http://www.w3.org/1999/xlink" content-type="institution" xlink:title="Louvain, Belgium" id="ABBRID0EPYDI" xlink:type="simple">MUCL</abbrev> 57724).</p></tp:treatment-sec><tp:treatment-sec sec-type="notes" id="SECID0EUYDI"><title>Notes.</title><p>This specimen resembles <italic><tp:taxon-name><tp:taxon-name-part taxon-name-part-type="genus" reg="Hypoxylon">H.</tp:taxon-name-part> <tp:taxon-name-part taxon-name-part-type="species" reg="rubiginosum">rubiginosum</tp:taxon-name-part></tp:taxon-name></italic> in many respects. However, it has slightly smaller ascospores [8–10 (–11) × (3–) 4–4.5 (–5) vs. 9–13 × 4–5.5 µm] and the germ slit of the ascospores is often slightly sigmoid. The most significant differences were noted in the anamorphic structures with virgariella-like branching patterns. This anamorph actually resembles that of <italic><tp:taxon-name><tp:taxon-name-part taxon-name-part-type="genus" reg="Hypoxylon">H.</tp:taxon-name-part> <tp:taxon-name-part taxon-name-part-type="species" reg="petriniae">petriniae</tp:taxon-name-part></tp:taxon-name></italic>. However, this species is normally associated with <italic><tp:taxon-name><tp:taxon-name-part taxon-name-part-type="genus" reg="Fraxinus">Fraxinus</tp:taxon-name-part></tp:taxon-name></italic> and differs from <tp:taxon-name><tp:taxon-name-part taxon-name-part-type="genus" reg="Hypoxylon">Hypoxylon</tp:taxon-name-part> <tp:taxon-name-part taxon-name-part-type="uncertainty-rank">aff.</tp:taxon-name-part> <tp:taxon-name-part taxon-name-part-type="species" reg="rubiginosum">rubiginosum</tp:taxon-name-part></tp:taxon-name><abbrev xmlns:xlink="http://www.w3.org/1999/xlink" content-type="institution" xlink:title="University of Guilan, Guilan, Iran" id="ABBRID0EE1DI" xlink:type="simple">GUM</abbrev> 1587 in having Lilac (54), Vinaceous (57) to Brown Vinaceous (84) stromatal surface colours (owing to the presence of BNT, which was not found in the Iranian specimen). It also differs in having more elongate to irregularly effused stromata with black margins and its ascospores are larger (8–11.5 (–13) × 4.8–6 μm) and have a straight germ slit.</p><fig id="F5" position="float" orientation="portrait"><object-id xmlns:xlink="http://www.w3.org/1999/xlink" content-type="doi" xlink:type="simple">10.3897/mycokeys.65.50946.figure5</object-id><object-id xmlns:xlink="http://www.w3.org/1999/xlink" content-type="arpha" xlink:type="simple">CDC26B3D-1098-5F96-9EB2-B2032FC9CCE6</object-id><label>Figure 5.</label><caption><p>Culture and anamorphic structures of <tp:taxon-name><tp:taxon-name-part taxon-name-part-type="genus" reg="Hypoxylon">Hypoxylon</tp:taxon-name-part> <tp:taxon-name-part taxon-name-part-type="uncertainty-rank">aff.</tp:taxon-name-part> <tp:taxon-name-part taxon-name-part-type="species" reg="rubiginosum">rubiginosum</tp:taxon-name-part></tp:taxon-name> (<abbrev xmlns:xlink="http://www.w3.org/1999/xlink" content-type="institution" xlink:title="University of Guilan, Guilan, Iran" id="ABBRID0E51DI" xlink:type="simple">GUM</abbrev> 1587) on <abbrev xmlns:xlink="http://www.w3.org/1999/xlink" xlink:title="Oatmeal Agar" id="ABBRID0ED2DI" xlink:type="simple">OA</abbrev><bold>A, B</bold> surface of colony after 1 and 8 wk of incubation (respectively, left to right) <bold>C–G</bold> general view of anamorph structure with virgariella-like branching patterns <bold>H, I</bold> conidiogenous cells and immature conidia <bold>J</bold> mature conidia. Scale bars: 20 µm (<bold>C–G</bold>); 10 µm (<bold>H–J</bold>).</p></caption><graphic xmlns:xlink="http://www.w3.org/1999/xlink" xlink:href="mycokeys-66-105-g005.jpg" position="float" orientation="portrait" xlink:type="simple" id="oo_403606.jpg"><uri content-type="original_file" xlink:type="simple">https://binary.pensoft.net/fig/403606</uri></graphic></fig></tp:treatment-sec><ref-list><ref id="B16"><mixed-citation xmlns:xlink="http://www.w3.org/1999/xlink" xlink:type="simple"><person-group><name name-style="western"><surname>Ju</surname><given-names>YM</given-names></name><name name-style="western"><surname>Rogers</surname><given-names>JD</given-names></name></person-group> (<year>1996</year>) <source>A revision of the genus <italic><tp:taxon-name><tp:taxon-name-part taxon-name-part-type="genus">Hypoxylon</tp:taxon-name-part></tp:taxon-name></italic>. Mycologia Memoir n° 20.</source><publisher-name>APS Press</publisher-name>, <publisher-loc>St. Paul</publisher-loc>, <size units="page">365 pp</size>.</mixed-citation></ref></ref-list></tp:taxon-treatment>
