# Supplementary material for: Discovery of a new species of the Hypoxylon rubiginosum complex from Iran and antagonistic activities of Hypoxylon spp. against the Ash Dieback pathogen, Hymenoscyphus fraxineus, in dual culture
Source: MycoKeys. 2020 Apr 24;66:105–33. doi: 10.3897/mycokeys.66.50946 (PMC7195382; doi:10.3897/mycokeys.66.50946)
Supplement: XML Treatment for Hypoxylon sp. aff. rubiginosum [file mycokeys.66.50946-treatment4.xml]

<!DOCTYPE tp:taxon-treatment
  PUBLIC "-//TaxonX//DTD Taxonomic Treatment Publishing DTD v0 20100105//EN" "tax-treatment-NSO.dtd">
<tp:taxon-treatment xmlns:tp="http://www.plazi.org/taxpub"><tp:treatment-meta><kwd-group><label>Taxon classification</label><kwd><named-content xmlns:xlink="http://www.w3.org/1999/xlink" content-type="kingdom">Fungi</named-content></kwd><kwd><named-content xmlns:xlink="http://www.w3.org/1999/xlink" content-type="order">Xylariales</named-content></kwd><kwd><named-content xmlns:xlink="http://www.w3.org/1999/xlink" content-type="family">Xylariaceae</named-content></kwd></kwd-group><mixed-citation publication-type="journal"><person-group><name><surname>Pourmoghaddam</surname><given-names>Mohammad Javad</given-names></name><name><surname>Lambert</surname><given-names>Christopher</given-names></name><name><surname>Surup</surname><given-names>Frank</given-names></name><name><surname>Khodaparast</surname><given-names>Seyed Akbar</given-names></name><name><surname>Krisai-Greilhuber</surname><given-names>Irmgard</given-names></name><name><surname>Voglmayr</surname><given-names>Hermann</given-names></name><name><surname>Stadler</surname><given-names>Marc</given-names></name></person-group><article-title>Discovery of a new species of the <italic><tp:taxon-name><tp:taxon-name-part taxon-name-part-type="genus" reg="Hypoxylon">Hypoxylon</tp:taxon-name-part> <tp:taxon-name-part taxon-name-part-type="species" reg="rubiginosum">rubiginosum</tp:taxon-name-part></tp:taxon-name></italic> complex from Iran and antagonistic activities of <italic><tp:taxon-name><tp:taxon-name-part taxon-name-part-type="genus" reg="Hypoxylon">Hypoxylon</tp:taxon-name-part></tp:taxon-name></italic> spp. against the Ash Dieback pathogen, <italic><tp:taxon-name><tp:taxon-name-part taxon-name-part-type="genus" reg="Hymenoscyphus">Hymenoscyphus</tp:taxon-name-part> <tp:taxon-name-part taxon-name-part-type="species" reg="fraxineus">fraxineus</tp:taxon-name-part></tp:taxon-name></italic>, in dual culture</article-title><source>MycoKeys</source><day>24</day><month>4</month><year>2020</year><volume>66</volume><fpage>105</fpage><lpage>133</lpage><pub-id pub-id-type="doi">10.3897/mycokeys.66.50946</pub-id></mixed-citation></tp:treatment-meta><tp:nomenclature><tp:taxon-name><object-id xmlns:xlink="http://www.w3.org/1999/xlink" content-type="arpha" xlink:type="simple">69BA22CB-5B18-534E-91A0-A4637BC8E989</object-id>
              <tp:taxon-name-part taxon-name-part-type="genus" reg="Hypoxylon">Hypoxylon</tp:taxon-name-part> <tp:taxon-name-part taxon-name-part-type="infraspecific-rank">sp.</tp:taxon-name-part> <tp:taxon-name-part taxon-name-part-type="uncertainty-rank">aff.</tp:taxon-name-part> <tp:taxon-name-part taxon-name-part-type="species" reg="rubiginosum">rubiginosum</tp:taxon-name-part></tp:taxon-name><tp:taxon-authority>GUM 1588</tp:taxon-authority><xref ref-type="fig" rid="F6">Fig. 6</xref></tp:nomenclature><tp:treatment-sec sec-type="Teleomorph" id="SECID0EO4DI"><title>Teleomorph.</title><p>Stromata superficial, pulvinate, up to 1 cm long × 0.2–0.5 cm wide, with inconspicuous to conspicuous perithecial mounds; surface Orange (7) to Apricot (42); Orange (7) granules beneath the surface and Laeden Black (126) granules between the perithecia, with Orange (7) <abbrev xmlns:xlink="http://www.w3.org/1999/xlink" xlink:title="potassium hydroxide" id="ABBRID0EU4DI" xlink:type="simple">KOH</abbrev>-extractable pigments. Perithecia obovoid to compressed-obovoid, 0.35–0.65 high × 0.3–0.45 mm wide. Ostioles umbilicate, inconspicuous. Asci with amyloid, discoid apical apparatus, 1–1.5 µm high × 2–3 µm wide, stipe up to 160 µm and spore-bearing portion 70–100 × 6–8 µm long. Ascospores smooth, unicellular, brown to dark brown, ellipsoid, inequilateral with narrowly-rounded ends, 10–15 × 5–6.5 µm, with straight to slightly sigmoid germ slit spore-length on convex side; perispore dehiscent in 10% <abbrev xmlns:xlink="http://www.w3.org/1999/xlink" xlink:title="potassium hydroxide" id="ABBRID0EY4DI" xlink:type="simple">KOH</abbrev>; epispore smooth.</p></tp:treatment-sec><tp:treatment-sec sec-type="Cultures and anamorph" id="SECID0E34DI"><title>Cultures and anamorph.</title><p>Colonies on <abbrev xmlns:xlink="http://www.w3.org/1999/xlink" xlink:title="Oatmeal Agar" id="ABBRID0EC5DI" xlink:type="simple">OA</abbrev> covering a 9 cm Petri dish in 3 wk, at first white, becoming whitish, cottony, azonate with entire margins; remaining mainly uncoloured with Pale Luteous tinges. Anamorph not produced in culture.</p></tp:treatment-sec><tp:treatment-sec sec-type="Specimen examined" id="SECID0EG5DI"><title>Specimen examined.</title><p>Iran, Mazandaran Province, Tonekabon County, Do-hezar forest, <named-content xmlns:xlink="http://www.w3.org/1999/xlink" content-type="dwc:verbatimCoordinates" xlink:type="simple"><named-content content-type="geo-json" specific-use="{&#34;type&#34;:&#34;Point&#34;,&#34;coordinates&#34;:[50.828611,36.708333]}" id="NCID0EP5DI" xlink:type="simple">36°42'30"N, 50°49'43"E</named-content></named-content>, 456 m elev., on dead branches (host unknown), 28 Oct 2016, M.J. Pourmoghaddam (<abbrev xmlns:xlink="http://www.w3.org/1999/xlink" content-type="institution" xlink:title="University of Guilan, Guilan, Iran" id="ABBRID0EU5DI" xlink:type="simple">GUM</abbrev> 1588; culture <abbrev xmlns:xlink="http://www.w3.org/1999/xlink" content-type="institution" xlink:title="Louvain, Belgium" id="ABBRID0EZ5DI" xlink:type="simple">MUCL</abbrev> 57725).</p></tp:treatment-sec><tp:treatment-sec sec-type="notes" id="SECID0E55DI"><title>Notes.</title><p>This specimen is morphologically similar to <tp:taxon-name><tp:taxon-name-part taxon-name-part-type="genus" reg="Hypoxylon">Hypoxylon</tp:taxon-name-part> <tp:taxon-name-part taxon-name-part-type="uncertainty-rank">aff.</tp:taxon-name-part> <tp:taxon-name-part taxon-name-part-type="species" reg="rubiginosum">rubiginosum</tp:taxon-name-part></tp:taxon-name><abbrev xmlns:xlink="http://www.w3.org/1999/xlink" content-type="institution" xlink:title="University of Guilan, Guilan, Iran" id="ABBRID0ER6DI" xlink:type="simple">GUM</abbrev> 1587, but it can be distinguished by its larger ascospores [10–15 × 5–6.5 vs. 8–10 (–11) × (3–) 4–4.5 (–5) μm]. <italic><tp:taxon-name><tp:taxon-name-part taxon-name-part-type="genus" reg="Hypoxylon">H.</tp:taxon-name-part> <tp:taxon-name-part taxon-name-part-type="species" reg="rubiginosum">rubiginosum</tp:taxon-name-part></tp:taxon-name></italic><italic>sensu stricto</italic> differs from this specimen in having smaller ascospores [(8–) 9–12 × 4–5.5 vs. 10–15 × 5–6.5 μm]. In addition, the stromatal secondary metabolite profile is similar to that of <italic><tp:taxon-name><tp:taxon-name-part taxon-name-part-type="genus" reg="Hypoxylon">H.</tp:taxon-name-part> <tp:taxon-name-part taxon-name-part-type="species" reg="rubiginosum">rubiginosum</tp:taxon-name-part></tp:taxon-name></italic> with two unknown azaphilone compounds of the mitorubrin / rubiginosin family (<bold>UC 2</bold>, retention time = 8.7 min, 442 Dalton and <bold>UC 3</bold>, RT = 10.6 min, 884 Da) and rubiginosin A. <italic><tp:taxon-name><tp:taxon-name-part taxon-name-part-type="genus" reg="Hypoxylon">H.</tp:taxon-name-part> <tp:taxon-name-part taxon-name-part-type="species" reg="guilanense">guilanense</tp:taxon-name-part></tp:taxon-name></italic> differs from <tp:taxon-name><tp:taxon-name-part taxon-name-part-type="genus" reg="Hypoxylon">Hypoxylon</tp:taxon-name-part> <tp:taxon-name-part taxon-name-part-type="uncertainty-rank">aff.</tp:taxon-name-part> <tp:taxon-name-part taxon-name-part-type="species" reg="rubiginosum">rubiginosum</tp:taxon-name-part></tp:taxon-name><abbrev xmlns:xlink="http://www.w3.org/1999/xlink" content-type="institution" xlink:title="University of Guilan, Guilan, Iran" id="ABBRID0ELBAK" xlink:type="simple">GUM</abbrev> 1588 in having stromata with hemispherical to pulvinate shape and difference in average ascospores sizes (12–15 × 5–6 vs. 10–15 × 5–6.5 μm) with straight germ slit. <italic><tp:taxon-name><tp:taxon-name-part taxon-name-part-type="genus" reg="Hypoxylon">H.</tp:taxon-name-part> <tp:taxon-name-part taxon-name-part-type="species" reg="texense">texense</tp:taxon-name-part></tp:taxon-name></italic> differs from <tp:taxon-name><tp:taxon-name-part taxon-name-part-type="genus" reg="Hypoxylon">Hypoxylon</tp:taxon-name-part> <tp:taxon-name-part taxon-name-part-type="uncertainty-rank">aff.</tp:taxon-name-part> <tp:taxon-name-part taxon-name-part-type="species" reg="rubiginosum">rubiginosum</tp:taxon-name-part></tp:taxon-name><abbrev xmlns:xlink="http://www.w3.org/1999/xlink" content-type="institution" xlink:title="University of Guilan, Guilan, Iran" id="ABBRID0EICAK" xlink:type="simple">GUM</abbrev> 1588 in having Rust (39) to Dark Brick (86) <abbrev xmlns:xlink="http://www.w3.org/1999/xlink" xlink:title="potassium hydroxide" id="ABBRID0ENCAK" xlink:type="simple">KOH</abbrev>-extractable pigments and much smaller ascospores [9.1–10.8 (–11.5) × (4.0–) 4.5–5.4 (–5.7) vs. 10–15 × 5–6.5 μm].</p><fig id="F6" position="float" orientation="portrait"><object-id xmlns:xlink="http://www.w3.org/1999/xlink" content-type="doi" xlink:type="simple">10.3897/mycokeys.65.50946.figure6</object-id><object-id xmlns:xlink="http://www.w3.org/1999/xlink" content-type="arpha" xlink:type="simple">9CAD732B-A557-5544-A7BF-C18575198AD4</object-id><label>Figure 6.</label><caption><p><tp:taxon-name><tp:taxon-name-part taxon-name-part-type="genus" reg="Hypoxylon">Hypoxylon</tp:taxon-name-part> <tp:taxon-name-part taxon-name-part-type="uncertainty-rank">aff.</tp:taxon-name-part> <tp:taxon-name-part taxon-name-part-type="species" reg="rubiginosum">rubiginosum</tp:taxon-name-part></tp:taxon-name> (<abbrev xmlns:xlink="http://www.w3.org/1999/xlink" content-type="institution" xlink:title="University of Guilan, Guilan, Iran" id="ABBRID0EGDAK" xlink:type="simple">GUM</abbrev> 1588) <bold>A</bold> stromatal habit <bold>B</bold> close-up view of stromatal surface, with stromatal pigments in 10% <abbrev xmlns:xlink="http://www.w3.org/1999/xlink" xlink:title="potassium hydroxide" id="ABBRID0EPDAK" xlink:type="simple">KOH</abbrev><bold>C</bold> section of stroma showing perithecia and ostioles <bold>D</bold> ascus in Melzer’s reagent <bold>E</bold> ascospores in 10% <abbrev xmlns:xlink="http://www.w3.org/1999/xlink" xlink:title="potassium hydroxide" id="ABBRID0EZDAK" xlink:type="simple">KOH</abbrev> with dehiscent perispore. Scale bars: 2.5 mm (<bold>A</bold>); 0.5 mm (<bold>B, C</bold>); 20 µm (<bold>D</bold>); 10 µm (<bold>E</bold>).</p></caption><graphic xmlns:xlink="http://www.w3.org/1999/xlink" xlink:href="mycokeys-66-105-g006.jpg" position="float" orientation="portrait" xlink:type="simple" id="oo_403607.jpg"><uri content-type="original_file" xlink:type="simple">https://binary.pensoft.net/fig/403607</uri></graphic></fig></tp:treatment-sec></tp:taxon-treatment>
